# Supplementary material for: The Microalgal Diatoxanthin Inflects the Cytokine Storm in SARS-CoV-2 Stimulated ACE2 Overexpressing Lung Cells
Source: Antioxidants (Basel). 2022 Aug 3;11(8):1515. doi: 10.3390/antiox11081515 (PMC9405469; doi:10.3390/antiox11081515)
Supplement: Supplementary file 1 [file antioxidants-11-01515-s001.zip]

Archive with 2 entries (2 files):
- antioxidants-1836972-supplementary/Figure S1_03.08.22.pdf
- antioxidants-1836972-supplementary/Table S1_03.08.22.pdf
